# Supplementary material for: Inhibition of miR-4640-5p alleviates pulmonary hypertension in chronic obstructive pulmonary disease patients by regulating nitric oxide synthase 1
Source: Respir Res. 2023 Mar 24;24:92. doi: 10.1186/s12931-023-02387-5 (PMC10039540; doi:10.1186/s12931-023-02387-5)
Supplement: Supplementary file 1 — Additional file 1. Table S1. Information about the patient specimens of experimental group. [file 12931_2023_2387_MOESM1_ESM.xlsx]

## Sheet: experimental group
Table S1 Information about the patient specimens of experimental group
Number	Sample No.	Sex	Age	BMI	Smoking index	Material source	Extraction date	pathologic diagnosis	TNM staging of lung cancer	Pulmonary function：FEV1/FVC%	Pulmonary function：FEV1%Pred	GOLD classification (Classification of disease severity)	Chest HRCT (Emphysema range: Goddard score))	Cardiac ultrasound: PASP/ mmHg (PH severity)	COPD Medication
1	N2(Cryopreservation tube)	man	51	21.8	400	Right upper lobe	2021.03.18	Adenocarcinoma	T1bN0M0	69	81	1	4	36	No treatment
2	N4(Cryopreservation tube)	man	71	25.01	800	Right upper lung	2021.03.26	Poorly differentiated adenocarcinoma	T2aN1M0	67	72	2	6	37	Tiotropium Bromide Powder for Inhalation
3	N5(Cryopreservation tube)	man	65	18.1	450	Left upper lung	2020.11.12	Adenocarcinoma	T1cN0M0	66	72	2	6	32	No treatment
4	N6(Cryopreservation tube)	man	76	25	1200	Left upper lung	2020.12.12	Adenocarcinoma	T1bN0M0	67	53	2	8	37	Budesonide and Formoterol Fum arate Powder for Inhalation
5	N10(Cryopreservation tube)	man	72	23.2	600	Left lower lung	2020.12.12	Moderately and poorly differentiated adenocarcinoma	T2aN1M0	60	49	3	12	38	Budesonide and Formoterol Fum arate Powder for Inhalation
6	N11(Cryopreservation tube)	man	57	23.4	450	Right upper lung	2020.12.20	Adenocarcinoma	T2bN0M0	68	54	2	8	35	Tiotropium Bromide Powder for Inhalation
7	1	man	72	21.72	400	Left lower lung	2020.12.20	Adenocarcinoma	T2bN0M0	67	76	2	12	32	No treatment
8	9	man	55	20.76	150	Posterior segment of right upper lobe	2021.03.10	Inflammatory pseudotumor		67	81	1	8	29	No treatment
9	11	woman	52	20.5	0	Right upper lung	2021.03.10	carcinoma in situ	Tis	66	75	2	8	32	Tiotropium Bromide Powder for Inhalation
10	19	man	73	19.15	300	Right upper lung	2021.03.01	Invasive adenocarcinoma	T1aN0M0	67	70	2	12	35	Tiotropium Bromide Powder for Inhalation
11	5	man	79	24.61	600	Left upper lung	2021.02.28	Invasive adenocarcinoma	T1aN0M0	67	48	3	12	35	Tiotropium Bromide Powder for Inhalation
12	18	woman	68	23.73	0	Right upper lung	2021.03.14	Caseous necrosis		67	77	2	2	29	No treatment
13	23	woman	84	20.03	0	Right lower lobe	2021.03.18	lymphoma		66	67	2	8	33	No treatment
14	N3(Cryopreservation tube)	woman	41	25.3	0	Right lower lung	2021.03.15	Adenocarcinoma in situ with microinvasion	Tis	68	82	1	2	21	No treatment
