# Supplementary material for: Inhibition of miR-4640-5p alleviates pulmonary hypertension in chronic obstructive pulmonary disease patients by regulating nitric oxide synthase 1
Source: Respir Res. 2023 Mar 24;24:92. doi: 10.1186/s12931-023-02387-5 (PMC10039540; doi:10.1186/s12931-023-02387-5)
Supplement: Supplementary file 2 — Additional file 2. Table S2. Information about the patient specimens of control group. [file 12931_2023_2387_MOESM2_ESM.xlsx]

## Sheet: control group
Table S2 Information about the patient specimens of control group
Number	Sample No.	Sex	Age	BMI	Smoking index	Material source	Extraction date	pathologic diagnosis	TNM staging of lung cancer	Pulmonary function：FEV1/FVC%	Pulmonary function：FEV1%Pred	GOLD classification (Classification of disease severity)	Chest HRCT (Emphysema range: Goddard score))	Cardiac ultrasound: PASP/ mmHg (PH severity)	COPD Medication
1	2	woman	58	21.71	0	Right upper lung	2120.12.04	Adenocarcinoma	T1aN0M0	82	112	Normal	0	21	No treatment
2	3	woman	75	24.84	0	Dorsal segment of right lower lobe	2021.02.25	Invasive adenocarcinoma	T2aN1M0	83	113	Normal	2	20	No treatment
3	6	woman	58	24.24	0	Anterior segment of right upper lung	2021.03.01	Highly differentiated invasive adenocarcinoma	T1bN0M0	81	116	Normal	1	20	No treatment
4	10	woman	34	24.09	0	Partial tissue of right upper lung	2021.03.10	Highly differentiated invasive adenocarcinoma	T1bN0M0	83	112	Normal	0	19	No treatment
5	12	woman	43	21.3	0	Upper lobe of right lung	2021.03.10	Adenocarcinoma	T1aN0M0	83	113	Normal	0	23	No treatment
6	13	woman	41	24.97	0	Partial tissue of right upper lung	2021.03.11	Invasive alveolar adenocarcinoma	T1bN0M0	82	112	Normal	0	23	No treatment
7	15	woman	45	23.44	0	Posterior basal segment of right lower lung	2021.03.11	Highly differentiated invasive adenocarcinoma	T2bN1M0	83	115	Normal	0	21	No treatment
8	16	woman	40	21.22	0	Anterior segment of left upper lung	2021.03.11	Chronic inflammation		81	115	Normal	0	20	No treatment
9	20	woman	62	24.61	0	Left upper lung	2021.04.01	Adenocarcinoma	T1aN0M0	82	112	Normal	2	21	No treatment
10	21	woman	46	20.12	0	Right upper lung	2021.03.29	Adenocarcinoma	T1aN0M0	82	112	Normal	0	19	No treatment
11	22	man	58	23.72	0	Left upper lung	2021.03.18	Highly differentiated invasive adenocarcinoma	T1cN0M0	82	112	Normal	1	21	No treatment
12	23	woman	57	26.29	0	Left upper lobe	2021.03.18	Invasive adenocarcinoma	Tis	83	116	Normal	1	19	No treatment
13	24	woman	58	29.74	0	Upper lobe of right lung	2021.03.22	Invasive adenocarcinoma	Tis	83	153	Normal	0	29	No treatment
14	27	woman	66	22.06	0	Upper lobe of right lung	2021.03.22	Invasive adenocarcinoma	T3N1M0	83	112	Normal	0	27	No treatment
