# Supplementary material for: Inhibition of miR-4640-5p alleviates pulmonary hypertension in chronic obstructive pulmonary disease patients by regulating nitric oxide synthase 1
Source: Respir Res. 2023 Mar 24;24:92. doi: 10.1186/s12931-023-02387-5 (PMC10039540; doi:10.1186/s12931-023-02387-5)
Supplement: Supplementary file 3 — Additional file 3. Table S3. Statistical information about the patient specimens of control and experimental group. [file 12931_2023_2387_MOESM3_ESM.xlsx]

## Sheet: 1
Table S3 Statistical information about the patient specimens of control and experimental group
	experimental group(n=14)	control group(n=14)	P value
Age,mean(SD)	65.43(11.92)	52.93(11.14)	0.01
Sex,n(%)			0.0001
Male	10(71.43)	1(7.14)
Female	4(28.57)	13(92.86)
BMI,mean(SD)	22.31(2.27)	23.74(2.37)	0.13
Pulmonary function：FEV1/FVC%,mean(SD)	66.57(1.99)	82.36(0.72)	<0.0001
Pulmonary function：FEV1%Pred,mean(SD)	68.36(11.79)	116.079(10.35)	<0.0001
Chest HRCT (Emphysema range: Goddard score),mean(SD)	7.71(3.37)	0.5(0.73)	<0.0001
Cardiac ultrasound:PASP/mmHg (PH severity),mean(SD)	32.93(4.28)	21.64(2.89)	<0.0001
